# Supplementary material for: Integrating oculomics with genomics reveals imaging biomarkers for preventive and personalized prediction of arterial aneurysms
Source: EPMA J. 2023 Feb 13;14(1):73–86. doi: 10.1007/s13167-023-00315-7 (PMC9971392; doi:10.1007/s13167-023-00315-7)
Supplement: Supplementary file 2 — ESM 2 [file 13167_2023_315_MOESM2_ESM.xlsx]

## Sheet: List of content
S1	Supplementary table 1: Measure Dictionary of RMHAS features
S2	Supplementary table 2: Codes used to determining aneurysm.
S3	Supplementary table 3: Codes used to determining patients who were taking medication.
S4	Supplementary table 4: RVFs identified in the main and sensitivity analysis for the PheWAS for AAA/TAA/ICA GRS.
S5	Supplementary table 5: RVFs identified in the main and sensitivity analysis for the PheWAS for MFS SNPs.
S6	Supplementary table 6: Baseline character of clinical risks in the deriavderivationtion and validation cohort
S7	Supplementary table 7: Baseline character of RVFs in the deriavderivationtion and validation cohort
S8	Supplementary table 8: Cox regression results of baseline model in the derivation cohort
S9
S10

## Sheet: S1
Supplementary table 1: Measure Dictionary of RMHAS features
phenoX	Measure	Vessel type	Meaning
AVRe	Calibre	Vessel	Artery to Vein ratio from equivalents
AVRw	Calibre	Vessel	Artery to Vein ratio from weighted average
CRAE	Calibre	Artery	Central Retinal Artery Equivalent
CRVE	Calibre	Vein	Central Retinal Vein Equivalent
FDt	Complexity	Vessel	Fractal Dimension (total)
FDa	Complexity	Artery	Fractal Dimension (artery)
FDv	Complexity	Vein	Fractal Dimension (vein)
ntree_A	Complexity	Artery	Number of vascular tree
nseg_A	Complexity	Artery	Number of vascular segment
Strahler_mean_A	Complexity	Artery	Strahler order (mean)
arc_mean_A	Length	Artery	Arc (mean)
chord_mean_A	Length	Artery	Chord (mean)
alpha_mean_A	Branching Angle	Artery	Branching angle (mean)
alpha_eu_mean_A	Branching Angle	Artery	Branching angle_eu (mean)
W_mean_mean_A	Calibre	Artery	Calibre (mean) (mean)
W_max_mean_A	Calibre	Artery	Calibre (max) (mean)
W_min_mean_A	Calibre	Artery	Calibre_min (mean)
W_std_mean_A	Calibre	Artery	Calibre (sd) (mean)
W_w_A	Calibre	Artery	Calibre (weighted mean)
Tortuosity_mean_A	Tortuosity	Artery	Tortuosity (mean)
Length.Diameter.Ratio_mean_A	Length	Artery	Length Diameter Ratio (mean)
Curve.angle_mean_A	Tortuosity	Artery	Curve angle (mean)
Strahler_sd_A	Complexity	Artery	Strahler order (sd)
arc_sd_A	Length	Artery	Arc (sd)
chord_sd_A	Length	Artery	Chord (sd)
alpha_sd_A	Branching Angle	Artery	Branching angle (sd)
alpha_eu_sd_A	Branching Angle	Artery	Branching angle_eu (sd)
W_mean_sd_A	Calibre	Artery	Calibre (mean) (sd)
W_max_sd_A	Calibre	Artery	Calibre (max) (sd)
W_std_sd_A	Calibre	Artery	Calibre (sd) (sd)
Tortuosity_sd_A	Tortuosity	Artery	Tortuosity (sd)
Length.Diameter.Ratio_sd_A	Length	Artery	Length Diameter Ratio (sd)
Curve.angle_sd_A	Tortuosity	Artery	Curve angle (sd)
ntree_V	Complexity	Vein	Number of vascular tree
nseg_V	Complexity	Vein	Number of vascular segment
Strahler_mean_V	Complexity	Vein	Strahler order (mean)
arc_mean_V	Length	Vein	Arc (mean)
chord_mean_V	Length	Vein	Chord (mean)
alpha_mean_V	Branching Angle	Vein	Branching angle (mean)
alpha_eu_mean_V	Branching Angle	Vein	Branching angle_eu (mean)
W_mean_mean_V	Calibre	Vein	Calibre (mean) (mean)
W_max_mean_V	Calibre	Vein	Calibre (max) (mean)
W_min_mean_V	Calibre	Vein	Calibre_min (mean)
W_std_mean_V	Calibre	Vein	Calibre (sd) (mean)
W_w_V	Calibre	Vein	Calibre (weighted mean)
Tortuosity_mean_V	Tortuosity	Vein	Tortuosity (mean)
Length.Diameter.Ratio_mean_V	Length	Vein	Length Diameter Ratio (mean)
Curve.angle_mean_V	Tortuosity	Vein	Curve angle (mean)
Strahler_sd_V	Complexity	Vein	Strahler order (sd)
arc_sd_V	Length	Vein	Arc (sd)
chord_sd_V	Length	Vein	Chord (sd)
alpha_sd_V	Branching Angle	Vein	Branching angle (sd)
alpha_eu_sd_V	Branching Angle	Vein	Branching angle_eu (sd)
W_mean_sd_V	Calibre	Vein	Calibre (mean) (sd)
W_max_sd_V	Calibre	Vein	Calibre (max) (sd)
W_std_sd_V	Calibre	Vein	Calibre (sd) (sd)
Tortuosity_sd_V	Tortuosity	Vein	Tortuosity (sd)
Length.Diameter.Ratio_sd_V	Length	Vein	Length Diameter Ratio (sd)
Curve.angle_sd_V	Tortuosity	Vein	Curve angle (sd)
Branching.Coefficient_mean_bi_A	Branching Angle	Artery	Branching Coefficient (mean) for bifurcations
Asymmetry.Ratio_mean_bi_A	Branching Angle	Artery	Asymmetry Ratio (mean) for bifurcations
Junctional.Exponent.Deviation_mean_bi_A	Branching Angle	Artery	Junctional Exponent Deviation (mean) for bifurcations
Angular.Asymmetry_mean_bi_A	Branching Angle	Artery	Angular Asymmetry (mean) for bifurcations
Branching.Coefficient_sd_bi_A	Branching Angle	Artery	Branching Coefficient (sd) for bifurcations
Asymmetry.Ratio_sd_bi_A	Branching Angle	Artery	Asymmetry Ratio (sd) for bifurcations
Junctional.Exponent.Deviation_sd_bi_A	Branching Angle	Artery	Junctional Exponent Deviation (sd) for bifurcations
Angular.Asymmetry_sd_bi_A	Branching Angle	Artery	Angular Asymmetry (sd) for bifurcations
Branching.Coefficient_mean_br_A	Branching Angle	Artery	Branching Coefficient (mean) for branchings
Asymmetry.Ratio_mean_br_A	Branching Angle	Artery	Asymmetry Ratio (mean) for branchings
Junctional.Exponent.Deviation_mean_br_A	Branching Angle	Artery	Junctional Exponent Deviation (mean) for branchings
Angular.Asymmetry_mean_br_A	Branching Angle	Artery	Angular Asymmetry (mean) for branchings
Branching.Coefficient_sd_br_A	Branching Angle	Artery	Branching Coefficient (sd) for branchings
Asymmetry.Ratio_sd_br_A	Branching Angle	Artery	Asymmetry Ratio (sd) for branchings
Junctional.Exponent.Deviation_sd_br_A	Branching Angle	Artery	Junctional Exponent Deviation (sd) for branchings
Angular.Asymmetry_sd_br_A	Branching Angle	Artery	Angular Asymmetry (sd) for branchings
Branching.Coefficient_mean_bi_V	Branching Angle	Vein	Branching Coefficient (mean) for bifurcations
Asymmetry.Ratio_mean_bi_V	Branching Angle	Vein	Asymmetry Ratio (mean) for bifurcations
Junctional.Exponent.Deviation_mean_bi_V	Branching Angle	Vein	Junctional Exponent Deviation (mean) for bifurcations
Angular.Asymmetry_mean_bi_V	Branching Angle	Vein	Angular Asymmetry (mean) for bifurcations
Branching.Coefficient_sd_bi_V	Branching Angle	Vein	Branching Coefficient (sd) for bifurcations
Asymmetry.Ratio_sd_bi_V	Branching Angle	Vein	Asymmetry Ratio (sd) for bifurcations
Junctional.Exponent.Deviation_sd_bi_V	Branching Angle	Vein	Junctional Exponent Deviation (sd) for bifurcations
Angular.Asymmetry_sd_bi_V	Branching Angle	Vein	Angular Asymmetry (sd) for bifurcations
Branching.Coefficient_mean_br_V	Branching Angle	Vein	Branching Coefficient (mean) for branchings
Asymmetry.Ratio_mean_br_V	Branching Angle	Vein	Asymmetry Ratio (mean) for branchings
Junctional.Exponent.Deviation_mean_br_V	Branching Angle	Vein	Junctional Exponent Deviation (mean) for branchings
Angular.Asymmetry_mean_br_V	Branching Angle	Vein	Angular Asymmetry (mean) for branchings
Branching.Coefficient_sd_br_V	Branching Angle	Vein	Branching Coefficient (sd) for branchings
Asymmetry.Ratio_sd_br_V	Branching Angle	Vein	Asymmetry Ratio (sd) for branchings
Junctional.Exponent.Deviation_sd_br_V	Branching Angle	Vein	Junctional Exponent Deviation (sd) for branchings
Angular.Asymmetry_sd_br_V	Branching Angle	Vein	Angular Asymmetry (sd) for branchings

## Sheet: S2
Supplementary table 2: Codes used to determining aneurysm.
Type	Code
ICD-10 codes used for determine aneurysm outcomes	I71 Aortic aneurysm and dissection
	· I71.0 Dissection of aorta [any part]
	· I71.1 Thoracic aortic aneurysm, ruptured
	· I71.2 Thoracic aortic aneurysm, without mention of rupture
	· I71.3 Abdominal aortic aneurysm, ruptured
	· I71.4 Abdominal aortic aneurysm, without mention of rupture
	· I71.5 Thoracoabdominal aortic aneurysm, ruptured
	· I71.6 Thoracoabdominal aortic aneurysm, without mention of rupture
	· I71.8 Aortic aneurysm of unspecified site, ruptured
	· I71.9 Aortic aneurysm of unspecified site, without mention of rupture
	I72 Other aneurysm
	· I72.0 Aneurysm of carotid artery
	· I72.2 Aneurysm of renal artery
	· I72.3 Aneurysm of iliac artery
	· I72.8 Aneurysm of other specified arteries
	· I72.9 Aneurysm of unspecified site
	I67 Other cerebrovascular diseases
	· I67.0 Dissection of cerebral arteries, nonruptured
	· I67.1 Cerebral aneurysm, nonruptured
ICD-10 codes used for determine aneurysm outcomes	L18 Emergency replacement of aneurysmal segment of aorta
	· L18.1 Emergency replacement of aneurysmal segment of ascending aorta by anastomosis of aorta to aorta
	· L18.2 Emergency replacement of aneurysmal segment of thoracic aorta by anastomosis of aorta to aorta NEC
	· L18.3 Emergency replacement of aneurysmal segment of suprarenal abdominal aorta by anastomosis of aorta to aorta
	· L18.4 Emergency replacement of aneurysmal segment of infrarenal abdominal aorta by anastomosis of aorta to aorta
	· L18.5 Emergency replacement of aneurysmal segment of abdominal aorta by anastomosis of aorta to aorta NEC
	· L18.6 Emergency replacement of aneurysmal bifurcation of aorta by anastomosis of aorta to iliac artery
	· L18.8 Other specified emergency replacement of aneurysmal segment of aorta
	· L18.9 Unspecified emergency replacement of aneurysmal segment of aorta
	L19 Other replacement of aneurysmal segment of aorta
	· L19.1 Replacement of aneurysmal segment of ascending aorta by anastomosis of aorta to aorta NEC
	· L19.2 Replacement of aneurysmal segment of thoracic aorta by anastomosis of aorta to aorta NEC
	· L19.3 Replacement of aneurysmal segment of suprarenal abdominal aorta by anastomosis of aorta to aorta NEC
	· L19.4 Replacement of aneurysmal segment of infrarenal abdominal aorta by anastomosis of aorta to aorta NEC
	· L19.5 Replacement of aneurysmal segment of abdominal aorta by anastomosis of aorta to aorta NEC
	· L19.6 Replacement of aneurysmal bifurcation of aorta by anastomosis of aorta to iliac artery NEC
	· L19.8 Other specified other replacement of aneurysmal segment of aorta
	· L19.9 Unspecified other replacement of aneurysmal segment of aorta
	L25 Other open operations on aorta
	· L25.4 Operations on aneurysm of aorta NEC
	L27 Transluminal insertion of stent graft for aneurysmal segment of aorta
	· L27.1 Endovascular insertion of stent graft for infrarenal abdominal aortic aneurysm
	· L27.2 Endovascular insertion of stent graft for suprarenal aortic aneurysm
	· L27.3 Endovascular insertion of stent graft for thoracic aortic aneurysm
	· L27.4 Endovascular insertion of stent graft for aortic dissection in any position
	· L27.5 Endovascular insertion of stent graft for aortic aneurysm of bifurcation NEC
	· L27.6 Endovascular insertion of stent graft for aorto-uniiliac aneurysm
	· L27.8 Other specified transluminal insertion of stent graft for aneurysmal segment of aorta
	· L27.9 Unspecified transluminal insertion of stent graft for aneurysmal segment of aorta
	L28 Transluminal operations on aneurysmal segment of aorta
	· L28.1 Endovascular insertion of stent for infrarenal abdominal aortic aneurysm
	· L28.2 Endovascular insertion of stent for suprarenal aortic aneurysm
	· L28.3 Endovascular insertion of stent for thoracic aortic aneurysm
	· L28.4 Endovascular insertion of stent for aortic dissection in any position
	· L28.5 Endovascular insertion of stent for aortic aneurysm of bifurcation NEC
	· L28.6 Endovascular insertion of stent for aorto-uniiliac aneurysm
	· L28.8 Other specified transluminal operations on aneurysmal segment of aorta
	· L28.9 Unspecified transluminal operations on aneurysmal segment of aorta
	L33 Operations on aneurysm of cerebral artery
	· L33.1 Excision of aneurysm of cerebral artery
	· L33.2 Clipping of aneurysm of cerebral artery
	· L33.3 Ligation of aneurysm of cerebral artery NEC
	· L33.4 Obliteration of aneurysm of cerebral artery NEC
	· L33.8 Other specified operations on aneurysm of cerebral artery
	· L33.9 Unspecified operations on aneurysm of cerebral artery
	L42 Other open operations on renal artery
	· L42.4 Operations on aneurysm of renal artery
	L46 Other open operations on other visceral branch of abdominal aorta
	· L46.4 Operations on aneurysm of visceral branch of abdominal aorta NEC
	L48 Emergency replacement of aneurysmal iliac artery
	· L48.1 Emergency replacement of aneurysmal common iliac artery by anastomosis of aorta to common iliac artery
	· L48.2 Emergency replacement of aneurysmal iliac artery by anastomosis of aorta to external iliac artery
	· L48.3 Emergency replacement of aneurysmal artery of leg by anastomosis of aorta to common femoral artery
	· L48.4 Emergency replacement of aneurysmal artery of leg by anastomosis of aorta to superficial femoral artery
	· L48.5 Emergency replacement of aneurysmal iliac artery by anastomosis of iliac artery to iliac artery
	· L48.6 Emergency replacement of aneurysmal artery of leg by anastomosis of iliac artery to femoral artery
	· L48.8 Other specified emergency replacement of aneurysmal iliac artery
	· L48.9 Unspecified emergency replacement of aneurysmal iliac artery
	L49 Other replacement of aneurysmal iliac artery
	· L49.1 Replacement of aneurysmal common iliac artery by anastomosis of aorta to common iliac artery NEC
	· L49.2 Replacement of aneurysmal iliac artery by anastomosis of aorta to external iliac artery NEC
	· L49.3 Replacement of aneurysmal artery of leg by anastomosis of aorta to common femoral artery NEC
	· L49.4 Replacement of aneurysmal artery of leg by anastomosis of aorta to superficial femoral artery NEC
	· L49.5 Replacement of aneurysmal iliac artery by anastomosis of iliac artery to iliac artery NEC
	· L49.6 Replacement of aneurysmal artery of leg by anastomosis of iliac artery to femoral artery NEC
	· L49.8 Other specified other replacement of aneurysmal iliac artery
	· L49.9 Unspecified other replacement of aneurysmal iliac artery
	L56 Emergency replacement of aneurysmal femoral artery
	· L56.1 Emergency replacement of aneurysmal femoral artery by anastomosis of femoral artery to femoral artery
	· L56.2 Emergency replacement of aneurysmal femoral artery by anastomosis of femoral artery to popliteal artery using prosthesis
	· L56.3 Emergency replacement of aneurysmal femoral artery by anastomosis of femoral artery to popliteal artery using vein graft
	· L56.4 Emergency replacement of aneurysmal femoral artery by anastomosis of femoral artery to tibial artery using prosthesis
	· L56.5 Emergency replacement of aneurysmal femoral artery by anastomosis of femoral artery to tibial artery using vein graft
	· L56.6 Emergency replacement of aneurysmal femoral artery by anastomosis of femoral artery to peroneal artery using prosthesis
	· L56.7 Emergency replacement of aneurysmal femoral artery by anastomosis of femoral artery to peroneal artery using vein graft
	· L56.8 Other specified emergency replacement of aneurysmal femoral artery
	· L56.9 Unspecified emergency replacement of aneurysmal femoral artery
	L57 Other replacement of aneurysmal femoral artery
	· L57.1 Replacement of aneurysmal femoral artery by anastomosis of femoral artery to femoral artery NEC
	· L57.2 Replacement of aneurysmal femoral artery by anastomosis of femoral artery to popliteal artery using prosthesis NEC
	· L57.3 Replacement of aneurysmal femoral artery by anastomosis of femoral artery to popliteal artery using vein graft NEC
	· L57.4 Replacement of aneurysmal femoral artery by anastomosis of femoral artery to tibial artery using prosthesis NEC
	· L57.5 Replacement of aneurysmal femoral artery by anastomosis of femoral artery to tibial artery using vein graft NEC
	· L57.6 Replacement of aneurysmal femoral artery by anastomosis of femoral artery to peroneal artery using prosthesis NEC
	· L57.7 Replacement of aneurysmal femoral artery by anastomosis of femoral artery to peroneal artery using vein graft NEC
	· L57.8 Other specified other replacement of aneurysmal femoral artery
	· L57.9 Unspecified other replacement of aneurysmal femoral artery
	L62 Other open operations on femoral artery
	· L62.3 Ligation of aneurysm of popliteal artery
	· L62.4 Operations on aneurysm of femoral artery NEC
	L70 Other open operations on other artery
	· L70.5 Operations on aneurysm of artery NEC
Self-report data used for determine aneurysm outcomes.	· 1425 cerebral aneurysm
	· 1492 aortic aneurysm
	· 1591 aortic aneurysm rupture
	· 1592 aortic dissection

## Sheet: S3
Supplementary table 3: Codes used to determining patients who were taking medication.
Purpose	Medication
Define participants who were taking lipid lowering medications	gemfibrozil
	lopid 300 capsule
	nicotinic acid product
	acipimox
	olbetam 250mg capsule
	bezafibrate
	bezalip 200mg tablet
	bezalip-mono 400mg m/r tablet
	fenofibrate
	simvastatin
	lipostat 10mg tablet
	ciprofibrate
	lescol 20mg capsule
	zocor 10mg tablet
	fluvastatin
	pravastatin
	lipitor 10mg tablet
	atorvastatin
	gemfibrozil product
	lipantil micro 67mg capsule
	supralip 160mg m/r tablet
	simvador 10mg tablet
	niaspan 500mg m/r tablet
	rosuvastatin
	crestor 10mg tablet
	ezetimibe
	ezetrol 10mg tablet
	fibrazate xl 400mg m/r tablet
Define participants who were taking anti-diabetic medications	glucotard 5g/sachet mini-tablet
	acarbose
	glucobay 50mg tablet
	glipizide
	minodiab 2.5mg tablet
	tolbutamide
	glucophage 500mg tablet
	glibenclamide
	euglucon 2.5mg tablet
	gliclazide
	diamicron 80mg tablet
	insulin product
	metformin
	glimepiride
	troglitazone
	amaryl 1mg tablet
	glipizide product
	repaglinide
	pioglitazone
	actos 15mg tablet
	starlix 60mg tablet
	nateglinide
	rosiglitazone
	avandia 4mg tablet
	rosiglitazone 1mg / metformin 500mg tablet
Define participants who were taking blood pressure lowering medications	nadolol
	pindolol
	metoprolol tartrate+chlorthalidone 100mg/12.5mg tablet
	nadolol+bendrofluazide 40mg/5mg tablet
	nadolol+bendrofluazide 80mg/5mg tablet
	penbutolol sulphate+frusemide 40mg/20mg tablet
	pindolol+clopamide 10mg/5mg tablet
	sotalol hydrochloride+hydrochlorothiazide 80mg/12.5mg tablet
	timolol maleate+co-amilozide 10mg/2.5mg/25mg tablet
	timolol maleate+bendrofluazide 10mg/2.5mg tablet
	timolol maleate+bendrofluazide 20mg/5mg tablet
	metoprolol tartrate+hydrochlorothiazide 100mg/12.5mg tablet
	propranolol hydrochloride+bendrofluazide 80mg/2.5mg capsule
	acebutolol+hydrochlorothiazide 200mg/12.5mg tablet
	atenolol+nifedipine 50mg/20mg m/r capsule
	methyldopa
	methyldopa+hydrochlorothiazide 250mg/15mg tablet
	lisinopril
	quinapril
	quinalapril+hydrochlorothiazide 10mg/12.5mg tablet
	captopril
	captopril+hydrochlorothiazide 25mg/12.5mg tablet
	enalapril maleate+hydrochlorothiazide 20mg/12.5mg tablet
	ramipril
	trandolapril
	nifedipine
	isradipine
	chlorthalidone tablet+potassium m/r tablet 25mg/6.7mmol pack
	bisoprolol fumarate+hydrochlorothiazide 10mg/6.25mg tablet
	lisinopril+hydrochlorothiazide 10mg/12.5mg tablet
	indapamide
	methyclothiazide
	polythiazide
	xipamide
	chlorothiazide
	chlorthalidone
	hydrochlorothiazide
	ethacrynic acid
	ethacrynic acid 50mg tablet
	spironolactone
	bumetanide
	triamterene+benzthiazide 50mg/25mg capsule
	triamterene+chlorthalidone 50mg/50mg tablet
	triamterene+frusemide 50mg/40mg tablet
	triamterene
	amiloride hcl+cyclopenthiazide 2.5mg/250micrograms tablet
	amiloride hydrochloride+bumetanide 5mg/1mg tablet
	bumetanide+potassium 500micrograms/7.7mmol m/r tablet
	acebutolol
	atenolol
	clonidine hydrochloride 25micrograms tablet
	nimodipine
	timolol 0.25% eye drops
	apraclonidine
	chlorpromazine
	betaxolol
	bisoprolol
	doxazosin
	indoramin
	phenoxybenzamine
	prazosin
	terazosin
	amlodipine
	diltiazem
	nicardipine
	metoprolol
	carteolol
	labetalol
	oxprenolol
	penbutolol
	propranolol
	timolol
	clonidine
	verapamil
	amiloride
	enalapril
	fosinopril
	perindopril
	felodipine
	hydralazine
	carvedilol
	furosemide
	cpz - chlorpromazine
	alpha methyldopa
	losartan
	moexipril
	diltiazem hcl+hydrochlorothiazide 150mg/12.5mg m/r capsule
	nisoldipine
	moxonidine
	valsartan
	atenolol+chlorthalidone
	atenolol+bendrofluazide
	atenolol+co-amilozide
	losartan potassium+hydrochlorothiazide 50mg/12.5mg tablet
	irbesartan
	lercanidipine
	trandolapril+verapamil hydrochloride
	candesartan cilexetil
	ethacrynic acid product
	indoramin product
	nebivolol
	felodipine+ramipril
	telmisartan
	dorzolamide+timolol
	eprosartan
	irbesartan+hydrochlorothiazide 150mg/12.5mg tablet
	perindopril+indapamide
	triamterene+chlortalidone 50mg/50mg tablet
	atenolol+chlortalidone
	latanoprost+timolol
	bosentan
	telmisartan+hydrochlorothiazide 40mg/12.5mg tablet
	olmesartan
	bendroflumethiazide
	bendroflumethiazide+potassium 2.5mg/7.7mmol m/r tablet
	nadolol+bendroflumethiazide 40mg/5mg tablet
	timolol maleate+bendroflumethiazide 10mg/2.5mg tablet
	atenolol+bendroflumethiazide
	triamterene+furosemide 50mg/40mg tablet
	furosemide+potassium 20mg/10mmol m/r tablet
	valsartan+hydrochlorothiazide 80mg/12.5mg tablet
	eplerenone

## Sheet: S4
Supplementary table 4: RVFs identified in the main and sensitivity analysis for the PheWAS for AAA/TAA/ICA GRS.
Phenotype	GRS	Main analysis				Sensetivity analysis
		Beta	SE	P	Bonferroni	Beta	SE	P	Bonferroni
ntree_a	AAA GRS	-0.362382	0.0587047	6.75219e-10	TRUE	-0.301118	0.0587231	2.94301e-07	TRUE
	ICA GRS	-0.105546	0.0232238	5.51331e-06	TRUE	-0.0928403	0.0232196	6.38755e-05	TRUE
crve	AAA GRS	0.353704	0.0841045	2.61122e-05	TRUE	0.274109	0.080239	0.000635851	FALSE
curveangle_mean_a	AAA GRS	-0.262135	0.0660657	7.26411e-05	TRUE	-0.260901	0.0665388	8.82845e-05	TRUE
ntree_v	AAA GRS	-0.246077	0.049858	8.01662e-07	TRUE	-0.205884	0.0497157	3.46029e-05	TRUE
w_max_sd_v	AAA GRS	0.0753913	0.0134131	1.91163e-08	TRUE	0.0597986	0.0131466	5.41268e-06	TRUE
w_mean_mean_v	AAA GRS	0.0836944	0.0212921	8.47861e-05	TRUE	0.0630034	0.020888	0.00256052	FALSE
w_mean_sd_v	AAA GRS	0.0681354	0.0118179	8.19085e-09	TRUE	0.0519376	0.0112818	4.16103e-06	TRUE
w_std_mean_v	AAA GRS	0.0263734	0.00672941	8.89832e-05	TRUE	0.0206776	0.00671027	0.00206084	FALSE
w_w_v	AAA GRS	0.0893	0.0236777	0.000162461	TRUE	0.0619176	0.0231191	0.00740434	FALSE
w_mean_mean_a	TAA GRS	0.0536405	0.0136354	8.36771e-05	TRUE	0.0427042	0.0130891	0.00110478	FALSE

## Sheet: S5
Supplementary table 5: RVFs identified in the main and sensitivity analysis for the PheWAS for MFS SNPs.
Phenotype	SNP	Gene	Main analysis				Sensetivity analysis
			Beta	SE	P	Bonferroni	Beta	SE	P	Bonferroni
curveangle_mean_a	rs10519177	FBN1	-0.100162	0.0141783	1.63e-12	TRUE	-0.0953646	0.0142724	2.39e-11	TRUE
	rs1432302	LOC105373592	-0.0593298	0.0138678	1.88708e-05	TRUE	-0.0531933	0.0139604	0.000138965	TRUE
	rs2297676	COL16A1	-0.0742625	0.0125329	3.14e-09	TRUE	-0.0699412	0.012619	3e-08	TRUE
	rs3020167	C8orf81/LOC441376	0.0666189	0.0150952	1.02033e-05	TRUE	0.0673998	0.0151805	9.02e-06	TRUE
ntree_a	rs10519177	FBN1	-0.0648515	0.0126042	2.68e-07	TRUE	-0.052823	0.0126008	2.76921e-05	TRUE
	rs1432302	LOC105373592	-0.0499809	0.0123256	5.01969e-05	TRUE	-0.0485545	0.0123219	8.14161e-05	TRUE
	rs2278601	SMAD6	-0.07245	0.0114534	2.54e-10	TRUE	-0.0697605	0.0114482	1.11e-09	TRUE
	rs2297676	COL16A1	-0.0463815	0.0111408	3.14305e-05	TRUE	-0.0385401	0.0111399	0.000541327	TRUE
fda	rs10519177	FBN1	-0.00239849	0.000369036	8.18e-11	TRUE	-0.00222952	0.000362287	7.64e-10	TRUE
	rs2278601	SMAD6	-0.00137297	0.000332309	3.61061e-05	TRUE	-0.00122464	0.000326489	0.000176464	TRUE
	rs2297676	COL16A1	-0.00149326	0.000323319	3.88e-06	TRUE	-0.00136528	0.000317582	1.72068e-05	TRUE
nseg_a	rs10519177	FBN1	-1.66579	0.198591	5.07e-17	TRUE	-1.56	0.198772	4.3e-15	TRUE
	rs1432302	LOC105373592	-0.805107	0.194283	3.41855e-05	TRUE	-0.72866	0.19446	0.000179093	TRUE
	rs2278601	SMAD6	-0.711777	0.180579	8.10336e-05	TRUE	-0.649188	0.180713	0.000327986	TRUE
branchingcoefficient_mean_bi_v	rs10519177	FBN1	-0.00512156	0.00125897	4.74752e-05	TRUE	-0.00468001	0.00126888	0.000225981	TRUE
	rs2278601	SMAD6	-0.00417304	0.00114443	0.000266219	TRUE	-0.00410137	0.00115322	0.000376253	TRUE
curveangle_mean_v	rs10519177	FBN1	-0.038236	0.00895323	1.95262e-05	TRUE	-0.0400392	0.00903313	9.33e-06	TRUE
	rs3020167	C8orf81/LOC441376	0.0330676	0.00952997	0.000521167	TRUE	0.0356104	0.00960598	0.000209861	TRUE
curveangle_sd_a	rs10519177	FBN1	-0.0397485	0.00676606	4.26e-09	TRUE	-0.0383434	0.00682055	1.9e-08	TRUE
	rs3020167	C8orf81/LOC441376	0.0248963	0.00720306	0.000547982	TRUE	0.0244896	0.00725413	0.000736155	FALSE
w_mean_mean_v	rs10519177	FBN1	0.0240932	0.00457046	1.36e-07	TRUE	0.0200717	0.00448127	7.52e-06	TRUE
	rs2278601	SMAD6	0.0153384	0.00415428	0.000222564	TRUE	0.0154457	0.00407239	0.00014914	TRUE
w_mean_sd_v	rs10519177	FBN1	0.0134684	0.0025372	1.11e-07	TRUE	0.010569	0.00242068	1.26716e-05	TRUE
	rs2278601	SMAD6	0.010479	0.00230602	5.53e-06	TRUE	0.0103252	0.00219962	2.68e-06	TRUE
Junctional.Exponent.Deviation_mean_bi_V	rs10519177	FBN1	0.00914442	0.00223451	4.27669e-05	TRUE	0.00831371	0.00225285	0.000224213	TRUE
alpha_mean_a	rs10519177	FBN1	-0.0764751	0.0209573	0.000263424	TRUE	-0.0735161	0.021071	0.000485301	TRUE
angularasymmetry_mean_bi_a	rs10519177	FBN1	-0.214007	0.0588074	0.000273842	TRUE	-0.202193	0.0594288	0.000668812	FALSE
angularasymmetry_mean_bi_v	rs10519177	FBN1	-0.178855	0.0505763	0.000406063	TRUE	-0.175151	0.0510568	0.000602934	FALSE
arc_sd_a	rs10519177	FBN1	0.254771	0.0652102	9.36011e-05	TRUE	0.243989	0.0656063	0.000200238	TRUE
avre	rs10519177	FBN1	-0.00236185	0.000565745	2.99029e-05	TRUE	-0.0022197	0.00056515	8.59527e-05	TRUE
chord_sd_a	rs10519177	FBN1	0.304473	0.0596181	3.28e-07	TRUE	0.292144	0.059921	1.09e-06	TRUE
crve	rs2278601	SMAD6	0.0554612	0.0163756	0.000707873	FALSE	0.0562946	0.0156221	0.000314397	TRUE
curveangle_sd_v	rs10519177	FBN1	-0.0231135	0.00572381	5.39581e-05	TRUE	-0.0236399	0.00578121	4.33735e-05	TRUE
fdt	rs10519177	FBN1	-0.00152589	0.000351198	1.39802e-05	TRUE	-0.00142127	0.000349263	4.72547e-05	TRUE
lengthdiameterratio_mean_a	rs2278601	SMAD6	-0.0396823	0.0114473	0.000527698	TRUE	-0.0380333	0.0113818	0.000833592	FALSE
nseg_v	rs10519177	FBN1	-1.19779	0.19618	1.03e-09	TRUE	-1.10911	0.19823	2.22e-08	TRUE
ntree_v	rs10519177	FBN1	-0.0440275	0.0107043	3.91058e-05	TRUE	-0.0369933	0.0106676	0.000525135	TRUE
strahler_sd_a	rs10519177	FBN1	-0.00285586	0.0007988	0.0003503	TRUE	-0.00267396	0.000804412	0.00088762	FALSE
w_max_mean_a	rs10519177	FBN1	0.0234581	0.0065361	0.000332254	TRUE	0.0189534	0.00640305	0.00307719	FALSE
w_max_mean_v	rs10519177	FBN1	0.0346903	0.00723447	1.63e-06	TRUE	0.0286313	0.00714589	6.16664e-05	TRUE
w_max_sd_a	rs2278601	SMAD6	0.00968122	0.00260703	0.000204624	TRUE	0.00970514	0.00258	0.000168969	TRUE
w_max_sd_v	rs2278601	SMAD6	0.0124019	0.00261721	2.16e-06	TRUE	0.0120152	0.00256319	2.77e-06	TRUE
w_std_mean_a	rs10519177	FBN1	0.00511653	0.00132563	0.000113665	TRUE	0.00441331	0.00133014	0.000907483	FALSE
w_std_mean_v	rs10519177	FBN1	0.00711447	0.00144455	8.46e-07	TRUE	0.00598041	0.00143965	3.27154e-05	TRUE
w_std_sd_a	rs2278601	SMAD6	0.00204783	0.000510309	6.00558e-05	TRUE	0.00196473	0.000513676	0.000131011	TRUE
w_w_v	rs10519177	FBN1	0.0251327	0.00508264	7.65e-07	TRUE	0.0202013	0.00496	4.65113e-05	TRUE

## Sheet: S6
Supplementary table 6: Baseline character of clinical risks in the deriavderivationtion and validation cohort
	Derivation	Validation	Overall
	(N=18954)	(N=8010)	(N=26964)
Age (y)
Mean (SD)	55.2 (8.24)	55.2 (8.28)	55.2 (8.25)
Sex
Female	10276 (54.2%)	4399 (54.9%)	14675 (54.4%)
Male	8678 (45.8%)	3611 (45.1%)	12289 (45.6%)
Smoking status
Never	10817 (57.1%)	4570 (57.1%)	15387 (57.1%)
Former	6375 (33.6%)	2689 (33.6%)	9064 (33.6%)
Current	1762 (9.3%)	751 (9.4%)	2513 (9.3%)
BMI (kg/m2)
Median [IQR]	26.6 [5.7]	26.5 [5.6]	26.6 [5.66]
Townsend Score
Median [IQR]	-1.71 [4.28]	-1.66 [4.21]	-1.69 [4.26]
SBP (mmHg)
Median [IQR]	134 [24]	134 [25]	134 [24]
DBP (mmHg)
Median [IQR]	81.5 [13.5]	81.0 [14]	81.0 [13.5]
HbA1c (mmol/mol)
Median [IQR]	34.9 [5.1]	34.8 [4.9]	34.9 [5]
Total Cholesterol (mmol/L)
Median [IQR]	5.65 [.48]	5.67 [1.5]	5.66 [1.49]
HDL-C (mmol/L)
Median [IQR]	1.44 [0.51]	1.43 [0.5]	1.44 [0.51]
LDL-C (mmol/L)
Median [IQR]	3.51 [1.14]	3.52 [1.17]	3.51 [1.15]
Triglycerides (mmol/L)
Median [Min, Max]	1.40 [1.02]	1.41 [1.03]	1.40 [1.02]
Blood pressure lowing drugs
Yes	3557 (18.8%)	1456 (18.2%)	5013 (18.6%)
Blood glucose lowing drugs
Yes	597 (3.1%)	213 (2.7%)	810 (3.0%)
Blood lipid lowing drugs
Yes	2960 (15.6%)	1237 (15.4%)	4197 (15.6%)
Previous History of CVD
Yes	734 (3.9%)	316 (3.9%)	1050 (3.9%)
Previous History of Aneurysm
Yes	197 (1.0%)	74 (0.9%)	271 (1.0%)
Previous History of Hypertension
Yes	13564 (71.6%)	5589 (69.8%)	19153 (71.0%)
Previous History of Diabetes
Yes	839 (4.4%)	316 (3.9%)	1155 (4.3%)
Previous History of Hyperlipidemia
Yes	8639 (45.6%)	3704 (46.2%)	12343 (45.8%)

## Sheet: S7
Supplementary table 7: Baseline character of RVFs in the deriavderivationtion and validation cohort
	Derivation	Validation	Overall
	(N=18954)	(N=8010)	(N=26964)
alpha_mean_a
Mean (SD)	-0.00880 (1.07)	-0.0183 (1.08)	-0.0116 (1.07)
angularasymmetry_mean_bi_a
Mean (SD)	0.0438 (1.11)	-0.00113 (1.09)	0.0305 (1.10)
angularasymmetry_mean_bi_v
Mean (SD)	0.0106 (1.09)	-0.0102 (1.09)	0.00441 (1.09)
arc_sd_a
Mean (SD)	0.0377 (1.01)	0.0717 (1.01)	0.0478 (1.01)
avre
Mean (SD)	0.0291 (0.891)	0.0289 (0.883)	0.0290 (0.888)
branchingcoefficient_mean_bi_v
Mean (SD)	-0.159 (1.21)	-0.180 (1.23)	-0.165 (1.22)
chord_sd_a
Mean (SD)	0.0519 (1.01)	0.0895 (1.02)	0.0631 (1.01)
crve
Mean (SD)	0.0385 (0.988)	0.0496 (1.00)	0.0418 (0.992)
curveangle_mean_a
Mean (SD)	0.0355 (0.963)	0.0302 (0.973)	0.0340 (0.966)
curveangle_mean_v
Mean (SD)	0.0515 (1.08)	0.0478 (1.08)	0.0504 (1.08)
curveangle_sd_a
Mean (SD)	-0.0476 (1.04)	-0.0592 (1.06)	-0.0510 (1.04)
curveangle_sd_v
Mean (SD)	-0.0500 (1.05)	-0.0580 (1.04)	-0.0524 (1.05)
fda
Mean (SD)	-0.0990 (0.971)	-0.0916 (0.965)	-0.0968 (0.969)
fdt
Mean (SD)	-0.204 (1.06)	-0.206 (1.07)	-0.205 (1.07)
lengthdiameterratio_mean_a
Mean (SD)	0.0235 (1.03)	0.0336 (1.04)	0.0265 (1.03)
nseg_a
Mean (SD)	0.0461 (0.920)	0.0377 (0.913)	0.0436 (0.917)
nseg_v
Mean (SD)	0.00266 (0.970)	-0.000664 (0.973)	0.00167 (0.971)
ntree_a
Mean (SD)	-0.119 (1.05)	-0.0844 (1.06)	-0.109 (1.06)
ntree_v
Mean (SD)	0.0396 (0.912)	0.0486 (0.927)	0.0423 (0.917)
strahler_sd_a
Mean (SD)	-0.00540 (1.09)	-0.0118 (1.08)	-0.00731 (1.09)
v79
Mean (SD)	0.200 (1.23)	0.214 (1.25)	0.204 (1.24)
w_max_mean_a
Mean (SD)	0.101 (1.11)	0.118 (1.11)	0.106 (1.11)
w_max_mean_v
Mean (SD)	0.150 (1.12)	0.175 (1.15)	0.157 (1.13)
w_max_sd_a
Mean (SD)	0.00622 (1.02)	0.0155 (1.03)	0.00899 (1.02)
w_max_sd_v
Mean (SD)	0.00137 (1.01)	0.0192 (1.02)	0.00668 (1.01)
w_mean_mean_a
Mean (SD)	0.0764 (1.09)	0.0940 (1.10)	0.0817 (1.09)
w_mean_mean_v
Mean (SD)	0.150 (1.14)	0.172 (1.16)	0.156 (1.14)
w_mean_sd_v
Mean (SD)	-0.0239 (1.00)	-0.00564 (1.00)	-0.0185 (1.00)
w_std_mean_a
Mean (SD)	0.0851 (1.07)	0.101 (1.07)	0.0897 (1.07)
w_std_mean_v
Mean (SD)	0.0993 (1.05)	0.110 (1.06)	0.102 (1.05)
w_std_sd_a
Mean (SD)	0.0354 (1.09)	0.0396 (1.09)	0.0366 (1.09)
w_w_v
Mean (SD)	0.117 (1.12)	0.126 (1.14)	0.119 (1.13)

## Sheet: S8
Supplementary table 8: Cox regression results of baseline model in the derivation cohort
	HR	95% CI
Age	1.107	1.065-1.151
Sex of being Male	2.752	1.566-4.837

## Sheet: S9
Supplementary table 9: Cox regression results of clinical risk model in the derivation cohort
	HR	95% CI
Age	1.088	1.041-1.138
Sex: Male vs Female	2.254	1.19-4.267
Former smoker vs never smoker	1.077	0.605-1.919
Current smoker vs never smoker	2.185	0.989-4.83
Previous History of Aneurysm	19.132	10.116-36.182
BMI	1.018	0.957-1.083
Townsend Score	1.013	0.926-1.108
SBP	0.971	0.949-0.993
DBP	1.03	0.991-1.07
HbA1C	1.01	0.97-1.053
Total Cholesterol	2.3	0.305-17.364
HDL	0.646	0.079-5.317
LDL	0.327	0.031-3.413
Triglycerides	0.931	0.576-1.505
Blood pressure lowing drugs	2.788	1.437-5.41
Blood glucose lowing drugs	0.82	0.154-4.372
Blood lipid lowing drugs	0.852	0.277-2.624
Previous History of CVD	1.87	0.891-3.925
Previous History of Hypertension	1.653	0.636-4.297
Previous History of Diabetes	1.27	0.293-5.496
Previous History of Hyperlipidemia	0.881	0.358-2.17

[truncated: 1 more sheets: S10]
